# Supplementary material for: Interleukin-33-Enhanced CXCR4 Signaling Circuit Mediated by Carcinoma-Associated Fibroblasts Promotes Invasiveness of Head and Neck Cancer
Source: Cancers (Basel). 2021 Jul 9;13(14):3442. doi: 10.3390/cancers13143442 (PMC8306357; doi:10.3390/cancers13143442)
Supplement: Supplementary file 1 [file cancers-13-03442-s001.zip]

Archive with 1 entries (1 files):
- cancers-1272942-supplementary.pdf
